# Supplementary material for: Adaptive Ketogenic–Mediterranean Protocol (AKMP) in Real Clinical Practice: 14-Week Pre–Post Cohort Study on Glucolipid Markers and Safety
Source: Nutrients. 2025 Nov 14;17(22):3559. doi: 10.3390/nu17223559 (PMC12655798; doi:10.3390/nu17223559)
Supplement: Supplementary file 1 [file nutrients-17-03559-s001.zip]

Archive with 4 entries (4 files):
- Supplementary File S1 STROBE.pdf
- Supplementary File S2. TREND.pdf
- Supplementary File S3. TIDieR.pdf
- Supplementary File S4. Internal Quality Control (IQC) Program.pdf
